# Supplementary material for: Combined Periodontal-Orthodontic Treatment with Periodontal Corticotomy Regenerative Surgery in an Adult Patient Suffering from Periodontitis and Skeletal Class II Malocclusion: A Case Report with 5-Year Longitudinal Observation
Source: Medicina (Kaunas). 2024 May 29;60(6):904. doi: 10.3390/medicina60060904 (PMC11205772; doi:10.3390/medicina60060904)
Supplement: Supplementary file 1 [file medicina-60-00904-s001.zip]

Archive with 1 entries (1 files):
- medicina-3023276-supplementary.pdf
